# Supplementary material for: Lipid-Associated Variants near ANGPTL3 and LPL Show Parent-of-Origin Specific Effects on Blood Lipid Levels and Obesity
Source: Genes (Basel). 2021 Dec 29;13(1):91. doi: 10.3390/genes13010091 (PMC8774740; doi:10.3390/genes13010091)
Supplement: Supplementary file 1 [file genes-13-00091-s001.zip]

Archive with 5 entries (5 files):
- LipidManuscript_supplementary_Table S1.pdf
- LipidManuscript_supplementary_Table S2.pdf
- LipidManuscript_supplementary_Table S3.pdf
- LipidManuscript_supplementary_Table S4a&b.pdf
- LipidManuscript_supplementary_Table S5a&b.pdf
